# Supplementary material for: Expression patterns of Passiflora edulis APETALA1/FRUITFULL homologues shed light onto tendril and corona identities
Source: EvoDevo. 2017 Feb 2;8:3. doi: 10.1186/s13227-017-0066-x (PMC5290658; doi:10.1186/s13227-017-0066-x)
Supplement: Supplementary file 2 — Additional file 2. Alignments of MADS-box proteins. [file 13227_2017_66_MOESM2_ESM.xls]

## Sheet: SUP.FILE 2 
Sequence name/ Species	Genbank number
AP1 Arabidopsis thaliana	TAIR:AT1G69120	M	G	R	G	R	V	Q	L	K	R	I	E	N	K	I	N	R	Q	V	T	F	S	K	R	R	A	G	L	L	K	K	A	H	E	I	S	V	L	C	D	A	E	V	A	L	V	V	F
CAL Arabidopsis thaliana	TAIR:AT1G26310	M	G	R	G	R	V	E	L	K	R	I	E	N	K	I	N	R	Q	V	T	F	S	K	R	R	T	G	L	L	K	K	A	Q	E	I	S	V	L	C	D	A	E	V	S	L	I	V	F
AP1 Citrus sinensis	AAR01228.1	M	G	R	G	R	V	Q	L	K	R	I	E	N	K	I	N	R	Q	V	T	F	S	K	R	R	A	G	F	L	K	K	A	H	E	I	S	V	L	C	D	A	E	V	A	V	I	I	F
AP1 Populus trichocarpa	XP 002316076.1	M	G	R	G	R	V	Q	L	K	R	I	E	N	K	I	N	R	Q	V	T	F	S	K	R	R	T	G	L	L	K	K	A	N	E	I	S	V	L	C	D	A	E	V	A	L	I	V	F
PeAP1 Passiflora edulis	to be provided	M	G	R	G	R	V	Q	L	K	R	I	E	N	K	I	N	R	Q	V	T	F	S	K	R	R	A	G	L	L	K	K	A	H	E	I	S	V	L	C	D	A	E	V	A	L	I	V	F
MADS3 Betula pendula	CAA67967.1	M	G	R	G	R	V	Q	L	K	R	I	E	N	K	I	N	R	Q	V	T	F	S	K	R	R	G	G	L	L	K	K	A	H	E	I	S	V	L	C	D	A	E	V	A	V	I	V	F
AP1-1 Spinacia oleracea	ACE75943.2	M	G	R	G	R	V	Q	L	K	K	I	E	N	K	I	N	R	Q	V	T	F	S	K	R	R	S	G	L	V	K	K	A	H	E	I	S	V	L	C	D	A	E	V	A	L	I	V	F
SQUA Antirrhinum majus	CAA45228.1	M	G	R	G	K	V	Q	L	K	R	I	E	N	K	I	N	R	Q	V	T	F	S	K	R	R	G	G	L	L	K	K	A	H	E	L	S	V	L	C	D	A	E	V	A	L	I	V	F
AP1 Vigna unguiculata	to be provided	M	G	R	G	R	V	Q	L	K	R	I	E	N	K	I	N	R	Q	V	T	F	S	K	R	R	A	G	L	L	K	K	A	H	E	I	S	V	L	C	D	A	E	V	A	L	I	V	F
AP1 Vitis vinifera	NP 001268210.1	M	G	R	G	R	V	Q	L	K	R	I	E	N	K	I	N	R	Q	V	T	F	S	K	R	R	T	G	L	L	K	K	A	H	E	I	S	V	L	C	D	A	E	V	A	L	I	V	F
FUL Spinacia oleracea	ACE75945.2	M	G	R	G	R	V	Q	L	K	R	I	E	N	K	I	N	R	Q	V	T	F	S	K	R	R	I	G	L	L	K	K	A	H	E	I	S	I	L	C	D	A	D	V	G	L	I	I	F
AGL8-1 Theobroma cacao	EOY22135.1	M	G	R	G	R	V	Q	L	K	R	I	E	N	K	I	N	R	Q	V	T	F	S	K	R	R	S	G	L	L	K	K	A	H	E	I	S	V	L	C	D	A	E	V	A	L	I	V	F
FUL Arabidopsis thaliana	TAIR:AT5G60910	M	G	R	G	R	V	Q	L	K	R	I	E	N	K	I	N	R	Q	V	T	F	S	K	R	R	S	G	L	L	K	K	A	H	E	I	S	V	L	C	D	A	E	V	A	L	I	V	F
PeFUL Passiflora edulis	to be provided	M	G	R	G	R	V	Q	L	K	R	I	E	N	K	I	N	R	Q	V	T	F	S	K	R	R	T	G	L	L	K	K	A	H	E	I	S	V	L	C	D	A	E	V	G	L	I	I	F
MADS5 Betula pendula	CAA67969.1	M	G	R	G	R	V	Q	L	K	R	I	E	N	K	I	N	R	Q	V	T	F	S	K	R	R	S	G	L	L	K	K	A	H	E	I	S	V	L	C	D	A	E	V	A	L	I	V	F
MADS11 Nicotiana tabacum	AAO12211.1	M	G	R	G	R	V	Q	L	K	R	I	E	N	K	I	N	R	Q	V	T	F	S	K	R	R	S	G	L	L	K	K	A	H	E	I	S	V	L	C	D	A	E	V	G	L	I	V	F
TDR4 Solanum lycopersicum	NP 001234173.1	M	G	R	G	R	V	H	L	K	R	I	E	N	K	I	N	R	Q	V	T	F	S	K	R	R	S	G	L	L	K	K	A	H	E	I	S	V	L	C	D	A	E	V	G	L	I	V	F
FUL-like Aquilegia coerulea	AGX01553.1	M	G	R	G	R	V	Q	L	K	R	I	E	N	K	I	N	R	Q	V	T	F	S	K	R	R	S	G	L	L	K	K	A	H	E	I	S	I	L	C	D	A	E	V	A	L	I	V	F
FUL-like Eschscholzia californica	AGX01587.1	M	G	R	G	R	V	E	L	K	R	I	E	N	K	I	N	R	Q	V	T	F	S	K	R	R	S	G	L	L	K	K	A	H	E	I	S	V	L	C	D	A	E	V	A	L	I	V	F
FUL-like Hydrastis canadensis	AGX01591.1	M	G	R	G	R	V	Q	L	K	R	I	E	N	K	I	N	R	Q	V	T	F	S	K	R	R	S	G	L	L	K	K	A	N	E	I	S	V	L	C	D	A	D	V	A	L	I	V	F
VRN1 Triticum monococcum	AAZ76883.1	M	G	R	G	K	V	Q	L	K	R	I	E	N	K	I	N	R	Q	V	T	F	S	K	R	R	S	G	L	L	K	K	A	H	E	I	S	V	L	C	D	A	E	V	G	L	I	I	F
MADS4 Zea mays	NP 001171777.1	M	G	R	G	K	V	E	L	K	R	I	E	N	K	I	N	R	Q	V	T	F	A	K	R	R	N	G	L	L	K	K	A	Y	E	L	S	V	L	C	D	A	E	V	A	L	I	V	F
SEP1 Arabidopsis thaliana	TAIR:AT5G15800	M	G	R	G	R	V	E	L	K	R	I	E	N	K	I	N	R	Q	V	T	F	A	K	R	R	N	G	L	L	K	K	A	Y	E	L	S	V	L	C	D	A	E	V	A	L	I	I	F
SEP2 Arabidopsis thaliana	TAIR:AT3G02310	M	G	R	G	R	V	E	L	K	R	I	E	N	K	I	N	R	Q	V	T	F	A	K	R	R	N	G	L	L	K	K	A	Y	E	L	S	V	L	C	D	A	E	V	S	L	I	V	F
SEP3 Arabidopsis thaliana	TAIR:AT1G24260	M	G	R	G	R	V	E	L	K	R	I	E	N	K	I	N	R	Q	V	T	F	A	K	R	R	N	G	L	L	K	K	A	Y	E	L	S	V	L	C	D	A	E	V	A	L	I	I	F
SEP4 Arabidopsis thaliana	TAIR:AT2G03710	M	G	R	G	K	V	E	L	K	R	I	E	N	K	I	N	R	Q	V	T	F	A	K	R	R	N	G	L	L	K	K	A	Y	E	L	S	V	L	C	D	A	E	I	A	L	L	I	F
AP1 Arabidopsis thaliana		L	I	A	P	E	S	D	V	N	-	-	T	N	-	W	S	M	E	Y	N	R	L	K	A	K	I	E	L	L	E	R	N	Q	R	H	Y	L	G	E	D	L	Q	A	M	S	P	K	E
CAL Arabidopsis thaliana		L	I	A	P	D	S	H	V	N	A	Q	T	N	-	W	S	M	E	Y	S	R	L	K	A	K	I	E	L	L	E	R	N	Q	R	H	Y	L	G	E	E	L	E	P	M	S	L	K	D
AP1 Citrus sinensis		L	I	A	P	D	P	E	S	Q	-	-	R	N	-	W	P	L	E	C	N	N	L	K	A	K	I	D	L	L	Q	K	D	Q	R	H	Y	L	G	E	D	L	E	S	L	S	L	K	D
AP1 Populus trichocarpa		L	V	A	T	D	L	D	S	Q	-	-	G	N	-	W	T	L	E	Y	N	R	L	K	A	K	V	E	L	L	Q	R	N	H	R	N	Y	L	G	E	D	L	D	S	M	S	L	K	E
PeAP1 Passiflora edulis		L	V	A	T	D	T	D	S	E	-	-	G	N	-	W	A	L	E	Y	K	R	L	K	A	K	V	E	L	L	E	I	N	H	R	H	Y	L	G	E	D	L	E	S	V	S	L	K	E
MADS3 Betula pendula		L	V	A	A	D	S	E	G	Q	-	-	G	S	-	W	T	M	E	F	A	R	L	K	G	K	V	E	L	L	Q	R	N	H	R	H	Y	L	G	D	D	L	E	S	L	S	H	K	E
AP1-1 Spinacia oleracea		L	T	S	N	D	P	D	S	Q	-	-	V	S	-	W	S	F	D	F	A	K	L	K	S	R	L	E	L	L	H	R	N	H	R	H	Y	L	G	Q	E	L	D	S	L	N	I	K	E
SQUA Antirrhinum majus		L	V	S	N	E	P	Q	S	P	-	-	A	N	-	W	T	L	E	Y	S	K	L	K	A	R	I	E	L	L	Q	R	N	H	R	H	Y	M	G	E	D	L	D	S	M	S	L	K	E
AP1 Vigna unguiculata		L	V	A	N	D	S	E	S	Q	-	-	G	N	-	W	T	I	E	Y	T	R	L	K	A	K	I	D	L	L	Q	R	N	H	R	H	Y	M	G	E	D	L	G	S	M	S	L	K	E
AP1 Vitis vinifera		L	T	A	T	D	P	E	S	Q	-	-	G	N	-	W	S	L	E	Y	S	K	L	K	A	K	I	E	L	L	Q	R	S	Q	R	H	F	L	G	E	D	L	D	S	L	S	L	K	E
FUL Spinacia oleracea		L	T	T	P	D	P	E	S	R	-	-	V	S	-	W	T	L	E	H	A	K	L	K	A	R	L	K	I	L	Q	K	N	Q	R	N	Y	M	G	E	E	L	D	T	L	S	L	K	E
AGL8-1 Theobroma cacao		L	A	G	N	E	V	D	Q	N	-	-	G	S	-	W	T	L	E	H	A	K	L	K	A	R	M	E	V	L	Q	R	N	Q	R	H	F	M	G	E	D	L	D	N	L	S	L	R	E
FUL Arabidopsis thaliana		L	V	G	R	D	V	S	Q	S	-	-	E	N	-	W	V	L	E	H	A	K	L	K	A	R	V	E	V	L	E	K	N	K	R	N	F	M	G	E	D	L	D	S	L	S	L	K	E
PeFUL Passiflora edulis		M	L	T	S	D	A	D	T	N	-	-	G	S	-	W	S	L	E	H	A	K	L	K	A	R	M	E	I	L	Q	K	N	Q	R	H	F	M	G	E	D	L	E	S	L	S	L	K	E
MADS5 Betula pendula		L	L	A	N	D	L	E	Q	N	-	-	G	S	-	W	T	L	E	H	A	K	L	K	A	R	I	E	V	L	Q	R	N	Q	K	H	F	V	G	E	D	L	D	S	L	S	L	K	E
MADS11 Nicotiana tabacum		L	T	A	T	D	H	E	T	P	-	-	G	S	-	W	T	L	E	H	A	K	L	K	A	R	F	E	V	L	Q	R	N	Q	R	H	Y	A	G	E	D	L	D	S	L	S	M	K	E
TDR4 Solanum lycopersicum		L	V	P	T	D	H	T	S	P	-	-	V	S	-	W	T	L	E	H	A	K	L	K	A	R	L	E	V	L	Q	R	N	Q	K	H	Y	V	G	E	D	L	E	S	L	S	M	K	E
FUL-like Aquilegia coerulea		L	A	G	T	D	S	E	S	Q	-	-	G	N	-	W	S	L	E	Y	V	K	L	K	A	K	I	E	I	L	Q	K	N	Q	R	H	Y	N	G	E	D	L	E	N	M	S	L	K	E
FUL-like Eschscholzia californica		L	V	V	T	N	P	E	S	Q	-	-	R	N	-	L	S	L	E	H	T	R	L	K	A	K	I	D	M	L	Q	Q	S	Q	R	H	F	M	G	E	D	L	E	P	L	S	L	R	E
FUL-like Hydrastis canadensis		L	V	A	T	K	S	E	S	Q	-	-	G	T	-	C	S	L	E	Y	N	K	L	K	S	K	M	E	A	L	Q	R	S	Q	R	Q	C	M	G	K	D	I	E	S	L	G	L	K	E
VRN1 Triticum monococcum		L	V	S	S	E	S	E	I	Q	-	-	G	N	-	W	C	H	E	Y	R	K	L	K	A	K	V	E	T	I	Q	K	C	Q	K	H	L	M	G	E	D	L	E	S	L	N	L	K	E
MADS4 Zea mays		T	A	V	Q	N	K	E	N	E	L	V	Q	N	-	S	R	N	E	Y	L	K	L	K	A	K	V	D	N	L	Q	R	T	Q	R	N	L	L	G	E	D	L	G	S	L	G	V	K	E
SEP1 Arabidopsis thaliana		V	N	N	-	-	K	P	A	K	E	L	E	N	-	S	Y	R	E	Y	L	K	L	K	G	R	Y	E	N	L	Q	R	Q	Q	R	N	L	L	G	E	D	L	G	P	L	N	S	K	E
SEP2 Arabidopsis thaliana		V	N	N	-	-	K	P	A	K	E	L	E	N	-	S	Y	R	E	Y	L	K	L	K	G	R	Y	E	N	L	Q	R	Q	Q	R	N	L	L	G	E	D	L	G	P	L	N	S	K	E
SEP3 Arabidopsis thaliana		P	N	V	P	S	R	E	A	L	A	V	E	L	S	S	Q	Q	E	Y	L	K	L	K	E	R	Y	D	A	L	Q	R	T	Q	R	N	L	L	G	E	D	L	G	P	L	S	T	K	E
SEP4 Arabidopsis thaliana		P	N	Q	-	-	-	S	A	K	D	L	Q	D	-	K	Y	Q	D	Y	L	K	L	K	S	R	V	E	I	L	Q	H	S	Q	R	H	L	L	G	E	E	L	S	E	M	D	V	N	E
AP1 Arabidopsis thaliana		K	E	K	A	I	Q	E	Q	N	S	M	L	S	K	Q	I	K	E	R	E	K	-	-	-	-	-	-	-	-	-	-	-	-	-	I	L	R	A	Q	Q	E	Q	W	D	-	-	Q	Q
CAL Arabidopsis thaliana		K	E	K	E	I	Q	E	E	N	S	M	L	T	K	Q	I	K	E	R	E	N	-	-	-	-	-	-	-	-	-	-	-	-	-	I	L	R	T	K	Q	T	Q	C	E	-	-	Q	L
AP1 Citrus sinensis		K	E	K	S	I	E	E	Q	N	N	L	L	V	K	Q	I	K	E	R	E	K	-	-	-	-	-	-	-	-	-	-	-	-	-	A	A	-	A	Q	Q	A	Q	W	G	N	Q	I	Q
AP1 Populus trichocarpa		K	E	K	A	I	Q	V	Q	N	N	M	L	V	K	Q	I	K	E	K	E	K	N	-	-	-	-	-	-	-	-	-	-	-	D	K	A	L	A	Q	P	A	F	W	D	-	-	L	Q
PeAP1 Passiflora edulis		K	E	K	A	I	Q	E	H	N	N	L	L	E	K	Q	I	K	E	K	E	K	-	-	-	-	-	-	-	-	-	-	-	-	-	-	V	V	V	Q	H	S	L	W	N	-	-	Q	Q
MADS3 Betula pendula		K	E	K	A	I	Q	E	Q	N	T	I	L	A	K	K	I	K	E	K	E	K	-	-	-	-	-	-	-	-	-	-	-	-	-	T	V	-	A	Q	H	V	D	W	E	-	-	Q	Q
AP1-1 Spinacia oleracea		K	E	R	A	M	Q	V	H	N	N	M	L	A	K	K	I	K	D	K	G	K	N	V	V	-	-	-	-	-	-	-	-	Q	E	V	Q	R	S	Q	Q	M	Q	W	Q	W	Q	Q	Q
SQUA Antirrhinum majus		K	E	K	A	I	Q	E	Q	N	T	M	L	A	K	K	I	K	E	K	E	K	-	-	-	-	-	-	-	-	-	-	-	-	-	E	I	-	A	Q	Q	P	Q	W	E	-	-	H	H
AP1 Vigna unguiculata		K	E	K	V	I	Q	E	Q	N	N	M	L	A	K	K	I	K	E	K	E	K	-	-	-	-	-	-	-	-	-	-	-	-	-	V	A	-	A	Q	H	A	Q	W	E	-	-	H	P
AP1 Vitis vinifera		K	E	K	A	M	Q	E	Q	N	N	M	L	A	K	E	I	K	E	K	E	K	-	-	-	-	-	-	-	-	-	-	-	-	-	-	T	V	A	Q	Q	T	H	W	E	-	-	Q	Q
FUL Spinacia oleracea		K	D	K	A	L	Q	E	H	N	N	M	L	I	K	K	V	K	E	K	E	K	A	L	-	-	-	-	-	-	-	-	-	-	-	-	-	-	A	K	Q	S	E	T	D	Q	-	E	T
AGL8-1 Theobroma cacao		K	D	K	A	L	Q	E	Q	N	N	M	L	A	K	K	V	K	E	K	E	Q	A	V	-	-	-	-	-	-	-	-	-	-	-	-	-	-	A	Q	Q	A	Q	W	E	Q	-	Q	N
FUL Arabidopsis thaliana		K	D	K	A	L	Q	D	H	N	N	S	L	L	K	K	I	K	E	R	E	K	K	-	-	-	-	-	-	-	-	-	-	-	-	-	-	-	-	T	G	Q	Q	E	G	Q	-	L	V
PeFUL Passiflora edulis		K	D	K	S	L	Q	E	Q	N	N	N	L	A	K	K	I	K	E	K	E	K	-	-	-	-	-	-	-	-	-	-	-	-	-	-	-	-	-	E	K	A	M	A	R	Q	-	E	N
MADS5 Betula pendula		K	D	K	A	L	Q	E	Q	N	N	V	L	A	K	K	V	K	E	K	E	K	E	L	-	-	-	-	-	-	-	-	-	-	-	-	-	-	A	Q	Q	A	Q	W	E	Q	-	Q	S
MADS11 Nicotiana tabacum		K	D	K	A	L	Q	E	Q	N	N	K	L	S	K	Q	V	K	E	R	E	K	E	L	-	-	-	-	-	-	-	-	-	-	-	-	-	-	A	Q	Q	T	Q	W	E	Q	-	Q	S
TDR4 Solanum lycopersicum		K	D	R	A	L	Q	E	Q	N	N	Q	L	S	K	K	V	K	E	R	E	K	E	V	-	-	-	-	-	-	-	-	-	-	-	-	-	-	A	Q	Q	N	Q	W	E	-	-	-	-
FUL-like Aquilegia coerulea		K	E	R	A	L	T	E	Q	N	N	Q	L	G	K	K	L	K	E	K	E	K	-	-	-	-	-	-	-	-	-	-	-	-	-	-	E	L	A	Q	Q	T	P	W	E	-	-	Q	P
FUL-like Eschscholzia californica		K	E	K	V	L	K	E	Q	N	M	G	L	M	K	K	F	K	E	K	E	D	-	-	-	-	-	-	-	-	-	-	-	-	-	-	-	-	-	E	V	G	S	L	E	-	-	R	E
FUL-like Hydrastis canadensis		K	G	K	E	L	Q	E	E	N	N	K	L	R	K	K	L	D	D	K	E	Q	-	-	-	-	-	-	-	-	-	-	-	-	-	-	-	-	-	A	L	A	L	C	E	-	-	Q	H
VRN1 Triticum monococcum		K	E	R	S	L	Q	E	E	N	K	V	L	Q	K	E	L	V	E	K	Q	K	-	-	-	-	-	-	-	-	-	-	-	-	-	-	-	-	A	H	A	A	Q	Q	D	Q	T	Q	P
MADS4 Zea mays		R	E	Q	M	M	C	E	A	N	K	C	L	R	R	K	L	E	E	T	S	N	Q	V	H	G	Q	V	W	E	H	-	G	A	N	L	L	L	G	Y	E	R	H	S	S	-	-	-	P
SEP1 Arabidopsis thaliana		K	E	Q	M	L	L	E	T	N	R	A	L	A	M	K	L	D	D	M	I	G	V	R	S	H	H	M	G	G	G	G	G	W	E	G	G	E	Q	-	N	V	T	Y	A	-	-	-	H
SEP2 Arabidopsis thaliana		K	E	H	I	L	L	D	A	N	R	A	L	S	M	K	L	E	D	M	I	G	V	R	H	H	H	I	G	G	-	-	G	W	E	G	G	D	Q	Q	N	I	A	Y	G	-	-	-	H
SEP3 Arabidopsis thaliana		K	E	R	M	L	T	E	T	N	K	T	L	R	L	R	L	A	D	G	Y	Q	M	P	L	Q	L	N	P	N	-	-	-	Q	E	E	V	D	H	Y	G	R	H	H	H	-	-	-	Q
SEP4 Arabidopsis thaliana		K	E	E	M	L	L	E	T	N	R	D	L	R	R	K	L	E	D	S	D	A	A	L	T	Q	S	F	W	G	S	S	A	A	E	Q	Q	Q	Q	H	Q	Q	Q	Q	Q	G	M	S	S
AP1 Arabidopsis thaliana		-	-	-	-	P	F	L	N	M	G	-	-	-	-	-	-	-	-	-	-	-	-	-	-	-	G	L	Y	Q	E	D	D	P	M	A	M	R	R	N	D	L	E	L	T	L	E	P	V
CAL Arabidopsis thaliana		-	-	-	-	P	F	L	N	M	G	-	-	-	-	-	-	-	-	-	-	-	-	-	-	-	G	L	Y	Q	E	E	D	Q	T	A	M	R	R	N	N	L	D	L	T	L	E	P	I
AP1 Citrus sinensis		-	-	-	-	P	C	L	R	L	G	-	-	-	-	-	-	-	-	-	-	-	-	-	-	-	G	A	Y	Q	E	Q	A	S	-	E	M	R	R	N	E	L	N	L	T	L	E	P	V
AP1 Populus trichocarpa		-	L	P	L	P	C	L	N	I	G	-	-	-	-	-	-	-	-	-	-	-	-	-	-	-	G	S	H	Q	E	E	A	P	-	E	A	R	R	N	E	L	G	H	T	L	E	P	I
PeAP1 Passiflora edulis		-	-	-	L	P	C	L	N	I	G	-	-	-	-	-	-	-	-	-	-	-	-	-	-	-	S	T	Y	Q	E	D	A	S	D	Q	A	R	R	N	E	L	D	L	T	L	E	P	I
MADS3 Betula pendula		-	-	-	L	P	C	L	N	I	G	-	-	-	-	-	-	-	-	-	-	-	-	-	-	-	G	N	Y	Q	-	E	E	A	P	E	V	R	R	N	E	L	E	L	T	L	E	P	I
AP1-1 Spinacia oleracea		-	-	-	-	P	S	F	N	M	G	-	-	-	-	-	-	-	-	-	-	-	-	-	-	-	G	A	Y	Q	G	E	V	G	G	E	E	R	R	N	D	L	D	L	T	L	E	P	I
SQUA Antirrhinum majus		A	P	Q	F	P	C	I	N	V	G	-	-	-	-	-	-	-	-	-	-	-	-	-	-	-	N	T	Y	E	G	E	G	A	N	E	D	R	R	N	E	L	D	L	T	L	D	S	L
AP1 Vigna unguiculata		-	-	-	-	-	L	L	N	M	G	-	-	-	-	-	-	-	-	-	-	-	-	-	-	-	G	N	Y	R	-	E	E	A	P	E	V	G	R	N	E	L	D	L	T	L	E	P	L
AP1 Vitis vinifera		-	-	-	-	P	C	L	N	M	G	-	-	-	-	-	-	-	-	-	-	-	-	-	-	-	G	T	Y	Q	G	E	A	H	-	G	A	R	R	N	E	L	D	L	T	L	E	P	I
FUL Spinacia oleracea		N	T	V	G	T	C	S	S	A	V	E	-	-	-	-	-	-	-	-	-	-	-	-	-	D	D	Q	T	T	Q	Q	P	S	R	T	N	N	N	-	-	-	-	S	T	I	M	P	S
AGL8-1 Theobroma cacao		-	-	-	-	G	T	Y	E	A	R	-	-	-	-	-	-	-	-	-	-	-	-	-	-	S	S	G	R	E	E	E	G	N	P	A	Q	H	R	G	-	-	A	N	A	L	L	P	P
FUL Arabidopsis thaliana		-	S	R	D	G	F	V	E	R	V	-	-	-	-	-	-	-	-	-	-	-	-	-	-	G	G	-	-	E	N	G	G	A	S	S	L	T	E	-	-	-	P	N	S	L	L	P	A
PeFUL Passiflora edulis		-	N	S	I	S	I	P	D	A	R	-	-	-	-	-	-	-	-	-	-	-	-	-	-	G	G	T	C	E	D	P	V	S	P	T	H	H	R	-	-	-	V	N	A	L	L	P	A
MADS5 Betula pendula		L	N	I	G	G	S	Q	Q	A	R	-	-	-	-	-	-	-	-	-	-	-	-	-	-	G	N	G	R	V	D	E	G	T	P	P	-	H	R	-	-	-	A	N	A	L	L	P	P
MADS11 Nicotiana tabacum		H	L	G	E	A	Y	S	T	A	G	-	-	-	-	-	-	-	-	-	-	-	-	-	-	D	N	G	E	V	E	G	S	S	R	Q	Q	Q	Q	-	-	-	-	N	T	V	M	P	P
TDR4 Solanum lycopersicum		H	L	G	E	A	Y	Q	S	T	N	V	I	-	-	-	-	-	-	-	-	-	-	-	-	D	N	G	E	V	E	G	G	S	S	S	Q	Q	Q	G	A	A	N	N	T	V	M	P	Q
FUL-like Aquilegia coerulea		-	-	-	-	P	S	L	N	I	G	-	-	-	-	-	-	-	-	-	-	-	-	-	-	-	V	N	Y	E	A	R	S	T	R	A	E	E	E	G	T	R	P	Q	P	A	R	P	T
FUL-like Eschscholzia californica		-	-	-	-	-	S	L	A	I	R	-	-	-	-	-	-	-	-	-	-	-	-	-	-	S	G	N	Y	Q	M	G	G	G	V	G	S	E	E	-	-	-	R	V	Q	Q	L	N	M
FUL-like Hydrastis canadensis		-	-	-	-	-	I	L	S	I	-	-	-	-	-	-	-	-	-	-	-	-	-	-	-	S	G	T	Y	Q	S	S	G	T	E	G	E	E	E	G	A	V	F	H	P	Q	P	K	T
VRN1 Triticum monococcum		-	-	-	-	P	A	A	N	T	S	I	H	P	-	-	-	-	-	-	-	-	-	-	-	A	A	A	G	E	R	A	E	D	A	A	V	Q	P	Q	A	P	P	R	T	G	L	P	P
MADS4 Zea mays		-	-	A	E	P	T	L	Q	I	G	-	-	-	-	-	-	-	-	-	-	-	-	-	-	-	-	-	-	-	-	-	-	-	-	-	-	F	A	P	E	H	M	N	N	F	M	P	A
SEP1 Arabidopsis thaliana		-	-	-	N	P	T	L	Q	M	G	C	C	F	G	D	D	D	D	D	D	R	Y	D	N	P	V	C	S	E	Q	I	T	A	T	T	Q	A	Q	A	Q	Q	G	N	G	Y	I	P	G
SEP2 Arabidopsis thaliana		-	-	-	D	P	T	L	Q	I	G	-	-	-	-	-	-	-	-	-	-	-	Y	S	H	P	V	C	S	E	Q	M	A	V	T	V	Q	G	Q	S	Q	Q	G	N	G	Y	I	P	G
SEP3 Arabidopsis thaliana		-	-	-	E	P	I	L	Q	I	G	-	-	-	-	-	-	-	-	-	-	-	-	-	-	-	-	-	-	Y	Q	G	Q	Q	D	G	M	G	A	G	P	S	V	N	N	Y	M	L	G
SEP4 Arabidopsis thaliana		-	-	-	N	V	A	L	Q	M	S	-	-	-	-	-	-	-	-	-	-	-	-	S	H	Y	N	H	N	P	A	N	A	T	N	S	A	T	T	S	Q	N	V	N	G	F	F	P	G
[truncated: 32 more columns]

## Sheet: Info
Title	Phylogenetic Analysis
Format
DataType	Protein
26
Number Sites	298
Identical	.
Missing	?
Indel	-
